# Supplementary material for: Validation of syngeneic mouse models of melanoma and non-small cell lung cancer for investigating the anticancer effects of the soy-derived peptide Lunasin
Source: F1000Res. 2017 Feb 22;5:2432. Originally published 2016 Oct 4. [Version 2] doi: 10.12688/f1000research.9661.2 (PMC5325107; doi:10.12688/f1000research.9661.2)
Supplement: Dataset 1. Raw data of validation of syngeneic mouse models of melanoma and non-small cell lung cancer for investigating the anticancer effects of the soy-derived peptide lunasin — All raw data are available in Table 1–Table 5. [file f1000research-5-11815-s0000.tgz]

Archive with 1 entries (1 files):
- 04cf99bd-e32d-424e-85b8-2cde70bde7da_Raw_data.zip
